# Supplementary material for: The Microbial Community Structure in the Rhizosphere of Theobroma cacao L. and Euterpe oleracea Mart. Is Influenced by Agriculture System in the Brazilian Amazon
Source: Microorganisms. 2024 Feb 17;12(2):398. doi: 10.3390/microorganisms12020398 (PMC10892126; doi:10.3390/microorganisms12020398)
Supplement: Supplementary file 1 [file microorganisms-12-00398-s001.zip]

Archive with 1 entries (1 files):
- microorganisms-2802296-supplementary.pdf
